# Supplementary material for: Streamlined Multimodal DESI and MALDI Mass Spectrometry Imaging on a Singular Dual-Source FT-ICR Mass Spectrometer
Source: Metabolites. 2021 Apr 20;11(4):253. doi: 10.3390/metabo11040253 (PMC8073082; doi:10.3390/metabo11040253)
Supplement: Supplementary file 1 [file metabolites-11-00253-s001.zip]

Archive with 1 entries (1 files):
- metabolites-1135650-supplementary.pdf
